# Supplementary material for: Genetic markers of stomatal cluster development in Begoniaceae revealed through trait analysis assisted by interactive deep-learning
Source: Plant Physiol. 2026 Jul 13;201(3):kiag496. doi: 10.1093/plphys/kiag496 (PMC13418361; doi:10.1093/plphys/kiag496)
Supplement: kiag496_Supplementary_Data [file kiag496_supplementary_data.zip]

Archive with 2 entries (2 files):
- PLPHYS-2026-0421_R1_ TESSERA Supplemental Figures.docx
- PLPHYS-2026-0421_R1_Supplemental Tables 1-6_06052026.xlsx
