# Supplementary material for: Genetic markers of stomatal cluster development in Begoniaceae revealed through trait analysis assisted by interactive deep-learning
Source: Plant Physiol. 2026 Jul 13;201(3):kiag496. doi: 10.1093/plphys/kiag496 (PMC13418361; doi:10.1093/plphys/kiag496)
Supplement: kiag496_Supplementary_Data [file kiag496_supplementary_data.zip › PLPHYS-2026-0421_R1_Supplemental Tables 1-6_06052026.xlsx]

## Sheet: Supplemental Table 1
Supplemental table 1. Phenotypic traits for QTL analysis
Stomatal pattern traits	Description
stomatal_distance	measure of distance (µm) between two adjacent stomata in a cluster
stomatal_density	total number of stomata per unit area
2_stomatacluster	density of 2-stomata clusters
3_stomatacluster	density of 3-stomata clusters
4_stomatacluster	density of 4-stomata clusters
5_stomatacluster	density of 5-stomata clusters
6_stomatacluster	density of 6-stomata clusters
solitary	density of solitary stomata (non-clustered)
clustered	density of stomatal clusters
stomata_per_cluster	average number of stomata occurring in clusters
stomata_clustered	density of stomata occurring in clusters only
Leaf anatomy and physiology traits	Description
Leaf Area	leaf area (mm2)
Meso-Depth	depth of total mesophyll layer (mm)
Spongy-Depth	depth of leaf spongy mesophyll layer (mm)
Palisade-Depth	depth of leaf palisade layer (mm)
SLA	specific leaf area (= leaf area/leaf dry weight, cm2/g)
Amax leaf	leaf light saturated net assimilation rate (photosynthesis)

## Sheet: Supplemental Table 2
Supplemental table 2. PCA components and variables.
Phenotypic trait	PC1	PC2	PC3	PC4	PC5	PC6	PC7	PC8	PC9	PC10	PC11
stomatal_distance	-0.158007	-0.446966	0.858864	0.193845	-0.00268845	0.00463076	-0.00107226	-0.000591349	-0.000513066	0.000414984	0.000318484
stomatal_density	0.69775	0.253248	0.290434	-0.134593	-0.0412563	0.130689	0.571611	0.028549	0.00368396	0.0139248	-0.000489284
2_stomatacluster	0.134867	0.142766	-0.0884363	0.833268	0.112496	-0.063489	0.0219479	0.0532574	0.0783571	0.448792	0.178084
3_stomatacluster	0.0878678	-0.169387	0.00628678	-0.331881	0.780753	-0.2321	-0.0122296	0.0180946	-0.116095	0.33476	0.252861
4_stomatacluster	0.0201388	-0.0438007	0.0141163	-0.139678	-0.518214	-0.673893	0.0683696	-0.0041527	-0.307108	0.22687	0.323747
5_stomatacluster	0.00275352	-0.00696928	-0.00120245	-0.0279323	-0.11499	0.605135	-0.153716	0.0405619	-0.661887	0.138771	0.370304
6_stomatacluster	0.000335548	-0.000909763	-4.24725e-05	-0.00331229	-0.0159157	0.0751805	-0.00826708	-0.0810536	0.444256	-0.367701	0.809245
solitary	0.0670097	0.69563	0.39308	-0.0822927	0.0640416	-0.128054	-0.573576	-0.0250503	-0.00335993	-0.0140128	0.000702912
clustered	0.246044	-0.0789953	-0.0680016	0.329852	0.243878	-0.28319	-0.0511558	-0.00103813	-0.459265	-0.682558	-0.026378
stomata_per_cluster	0.00376935	-0.0162121	0.00165801	-0.0385559	-0.024442	-0.0188295	-0.0532786	0.992372	0.0684466	-0.0613869	0.0344741
stomata_clustered	0.629932	-0.44118	-0.103923	-0.0496634	-0.172811	0.0455751	-0.556607	-0.0485665	0.187014	0.102692	-0.0751546
standard deviation	22.8084	7.38656	5.36525	2.83288	0.647999	0.167027	0.114267	0.0625384	0.0427336	0.026707	0.018656
proportion of variance	0.8499	0.08914	0.04703	0.01311	0.00069	5e-05	2e-05	1e-05	0	0	0
cumulative proportion	0.8499	0.93909	0.98612	0.99924	0.99992	0.99997	0.99999	1	1	1	1

## Sheet: Supplemental Table 3
Supplemental table 3. %Contribution of variables in PCA.
Phenotypic trait	PC1	PC2	PC3	PC4	PC5	PC6	PC7	PC8	PC9	PC10	PC11
stomatal_distance	2.49663	19.9779	73.7648	3.7576	0.000722775	0.00214439	0.000114975	3.49694e-05	2.63237e-05	1.72212e-05	1.01432e-05
stomatal_density	48.6855	6.41346	8.43518	1.81154	0.170208	1.70796	32.6739	0.0815048	0.00135715	0.0193901	2.39399e-05
2_stomatacluster	1.81892	2.03821	0.782098	69.4335	1.26554	0.403085	0.0481709	0.283635	0.613983	20.1414	3.17139
3_stomatacluster	0.772075	2.8692	0.00395236	11.0145	60.9575	5.38704	0.0149562	0.0327415	1.3478	11.2064	6.39385
4_stomatacluster	0.0405573	0.191851	0.0199271	1.95099	26.8546	45.4132	0.467441	0.00172449	9.43155	5.14699	10.4812
5_stomatacluster	0.000758188	0.00485709	0.000144589	0.0780213	1.32228	36.6188	2.36286	0.164526	43.8095	1.92575	13.7125
6_stomatacluster	1.12592e-05	8.27669e-05	1.80391e-07	0.00109712	0.0253309	0.56521	0.00683446	0.656969	19.7363	13.5204	65.4877
solitary	0.44903	48.3901	15.4512	0.677208	0.410133	1.63977	32.899	0.0627516	0.00112891	0.0196357	4.94085e-05
clustered	6.05375	0.624026	0.462422	10.8802	5.94766	8.01965	0.261692	0.000107772	21.0924	46.5885	0.06958
stomata_per_cluster	0.0014208	0.0262833	0.000274898	0.148656	0.0597414	0.0354549	0.283861	98.4801	0.468493	0.376835	0.118846
stomata_clustered	39.6814	19.464	1.08	0.246645	2.98636	0.207709	30.9812	0.23587	3.49743	1.05457	0.564822

## Sheet: Supplemental Table 4
Supplemental table 4. Begonia candidates identified in QTL for stomatal traits.
Functional classification	Candidate Protein/ (Protein Family)	QTLs (non-covariant)	Linkage group	Arabidopsis thaliana ortholog (BLAST Query cover >90%)
Transcription factors	(ARF)	stomata per cluster	1	AUXIN RESPONSE FACTOR 9
	(BBX-DBB)	stomata distance	12	LIGHT-REGULATED ZINC FINGER PROTEIN 1
	(BEL)	stomata per cluster	1	BEL1-LIKE HOMEODOMAIN 6
	(C2H2-ZF)	stomata distance	12	C2H2-LIKE ZINC FINGER PROTEINS
	(C2H2-ZF)	stomata per cluster	9	C2H2-LIKE ZINC FINGER PROTEINS
	(C3H-ZF)	stomata distance	12	ZINC FINGER C-X8-C-X5-C-X3-H TYPE FAMILY PROTEIN
	(ERF)	stomata per cluster	1	ABA REPRESSOR 1
	(ERF)	stomata distance	12	ETHYLENE-RESPONSIVE ELEMENT BINDING PROTEINS
	(FAR1)	stomata per cluster	1	FAR1-RELATED SEQUENCE FAMILY PROTEIN
	(HOX)	stomata per cluster	1	HOMEOBOX A1
	(HOX)	stomata per cluster	1	HOMEOBOX A1
	(JUMONJI)	stomatal density	5	JUMONJI 14
	(JUMONJI)	stomata per cluster	1	JUMONJI 20
	(JUMONJI)	stomata per cluster	1	RELATIVE OF EARLY FLOWERING 6
	(NAC)	stomata distance	12	CUP-SHAPED COTYLEDON 2
	(NAC)	stomata per cluster	1	VASCULAR RELATED NAC-DOMAIN PROTEIN 4
	(PLATZ)	stomata per cluster	1	PLANT-SPECIFIC ZINC-DEPENDENT DNA-BINDING PROTEINS
	(SBP)	stomata per cluster	1	SQUAMOSA PROMOTER-BINDING PROTEIN (SBP)-LIKE FAMILY
	(TCP)	stomata distance	12	TEOSINTE BRANCHED1/ CYCLOIDEA/PROLIFERATING CELL FACTORS
	(Trihelix)	stomatal density	5	TRIHELIX TRANSCRIPTION FACTORS
	(VOZ)	stomata per cluster	1	VASCULAR PLANT ONE ZINC FINGER PROTEIN
	(WRKY)	stomata per cluster	9	WRKY DNA-BINDING PROTEIN
	(WRKY)	stomata per cluster	1	WRKY DNA-BINDING PROTEIN
	(WRKY)	stomatal density	5	WRKY DNA-BINDING PROTEIN
	(YABBY)	stomata per cluster	1	ABNORMAL FLORAL ORGANS/YABBY1
	(ICE1|2)	stomata distance	12	INDUCER OF CBF EXPRESSION1/SCREAM1
	(SPCH)	stomata distance	12	SPEECHLESS, BASIC LOOP-HELIX-LOOP PROTEIN FAMILY
	(bHLH)	stomata per cluster	9	BASIC LOOP-HELIX-LOOP PROTEIN FAMILY
	(bHLH)	stomata per cluster	1	BASIC LOOP-HELIX-LOOP PROTEIN FAMILY
	(bHLH)	stomata distance	12	BASIC LOOP-HELIX-LOOP PROTEIN FAMILY
	Pol IV catalytic components.subunit 1	stomata per cluster	1	BASIC LOOP-HELIX-LOOP PROTEIN FAMILY
	(HD-ZIP I/II)	stomata per cluster	1	HOMEODOMAIN LEUCINE-ZIPPER CLASS I/II
	(HD-ZIP IV)	stomata distance	12	HOMEODOMAIN LEUCINE-ZIPPER CLASS IV
	MED21	stomatal density	5	MEDIATOR 21
	Nop56	stomata per cluster	1	NOP56-LIKE PRE RNA PROCESSING RIBONUCLEOPROTEIN
	PAP3/TAC10	stomata per cluster	1	PLASTID-ENCODED RNA POLYMERASE-ASSOCIATED PROTEIN 3
	TAC17	stomata distance	12	PLASTID TRANSCRIPTIONALLY ACTIVE 17
Vesicle trafficking	(AUL)	stomatal density	5	AUXILIN-LIKE PROTEINS
	(CASP)	stomata per cluster	1	CCAAT-DISPLACEMENT PROTEIN ALTERNATIVELY SPLICED PRODUCT
	(Sec16)	stomata per cluster	1	SEC16
	(VSR)	stomata per cluster	1	VACUOLAR SORTING RECEPTORS
	D-class RAB GTPase	stomata per cluster	1	GTP-BINDING PROTEIN YPTM2
	A-class RAB GTPase	stomata per cluster	1	A-CLASS RAB GTPASE
	TRAPPC5/TRS31	stomata per cluster	1	TRAFFICKING PROTEIN PARTICLE COMPLEX II-SPECIFIC SUBUNIT 130 HOMOLOG
	TRAPPC5/TRS31	stomata per cluster	1	TRAFFICKING PROTEIN PARTICLE COMPLEX II-SPECIFIC SUBUNIT 130 HOMOLOG
	VPS54	stomatal density	5	VACUOLAR PROTEIN SORTING-ASSOCIATED PROTEIN 54
	clathrin coated vesicle (CCV) machinery.clathrin.light chain	stomata per cluster	1	CLATHRIN LIGHT CHAINS
	VAMP7-group, R-SNARE longin	stomatal density	5	VESICLE-ASSOCIATED MEMBRANE PROTEIN 726
Protein translocation	(AKR2)-like	stomata distance	12	ZINC FINGER C-X8-C-X5-C-X3-H TYPE FAMILY PROTEIN
	Pex1	stomatal density	5	PEROXISOMAL ATPASE 1
	cpTatC	stomata per cluster	9	SEC-INDEPENDENT PROTEIN TRANSLOCASE PROTEIN TATC
	Sec61 subcomplex.subunit gamma	stomata per cluster	1	SECE/SEC61-GAMMA SUBUNIT
Solute transport	(AZT)	stomata per cluster	1	TONOPLAST MONOSACCHARIDE TRANSPORTER
	(CAT)	stomatal density	5	CATIONIC AMINO ACID TRANSPORTER
	(CLC)	stomata per cluster	1	CHLORIDE CHANNELS
	(CNGC)	stomata per cluster	1	CYCLIC NUCLEOTIDE GATED CHANNELS
	(CSTLP)	stomata per cluster	1	NUCLEOTIDE-SUGAR TRANSPORTER FAMILY PROTEIN
	(ERD6)	stomata distance	12	SUGAR TRANSPORTER ERD6
	(FRD)	stomata per cluster	1	FRD-LIKE/MULTIDRUG AND TOXIC COMPOUND EXTRUSION PROTEINS
	(Fabaceae-N70)-like	stomata per cluster	1	MAJOR FACILITATOR SUPERFAMILY
	(MRS/MGT)	stomata per cluster	1	MAGNESIUM TRANSPORTER
	(MSL)	stomata per cluster	1	MECHANOSENSITIVE CHANNEL OF SMALL CONDUCTANCE-LIKE
	(MTCC)	stomata per cluster	1	MITOCHONDRIAL CARRIER PROTEIN FAMILY
	(MTCC)	stomata per cluster	9	MITOCHONDRIAL CARRIER PROTEIN FAMILY
	(NRT1/PTR)	stomata per cluster	1	PROTEIN CHLORINA 1 / NITRATE TRANSPORTER 1.1
	(NRT2)	stomata per cluster	9	NITRATE TRANSPORTER 2
	(OPT)	stomata per cluster	1	OLIGOPEPTIDE TRANSPORTER
	(OSCA)	stomata per cluster	1	EARLY-RESPONSIVE TO DEHYDRATION 4
	(OSCA)	stomatal density	5	EARLY-RESPONSIVE TO DEHYDRATION FAMILY PROTEIN
	(PIP)	stomata per cluster	1	PLASMA MEMBRANE INTRINSIC PROTEIN 1
	(PLT)	stomata per cluster	1	POLYOL/MONOSACCHARIDE TRANSPORTER
	(SLAC)	stomata distance	12	SLOW ANION CHANNEL-ASSOCIATED 1
	(TSUP)	stomata distance	12	4-TOLUENE SULFONATE UPTAKE PERMEASE FAMILY
	(UAfT)-like	stomata distance	12	NODULIN MTN21 /EAMA-LIKE TRANSPORTER FAMILY PROTEIN
	(UTR1|5)	stomata per cluster	9	UDP-GALACTOSE/UDP-GLUCOSE TRANSPORTERS
	(UmamiT)	stomata per cluster	1	NODULIN MTN21 /EAMA-LIKE TRANSPORTER FAMILY PROTEIN
	(ZIP)	stomatal density	5	ZINC TRANSPORTER
	ABC1 family.subfamily ABCB transporter	stomata per cluster	1	ATP BINDING CASSETTE SUBFAMILY B4
Protein modification	(CLK/LAMMER)	stomata per cluster	0	ARABIDOPSIS FUS3-COMPLEMENTING GENE 2
	(Cyclophilin)	stomata per cluster	1	CYCLOPHILIN FAMILY PROTEIN
	(DPS)	stomata per cluster	1	UNDECAPRENYL PYROPHOSPHATE SYNTHETASE FAMILY PROTEIN
	(FKBP)	stomata per cluster	1	FK506-BINDING PROTEINS
	(GALT)	stomata per cluster	9	GALACTOSYLTRANSFERASE FAMILY PROTEIN
	(LRR-II)	stomatal density	5	LEUCINE‐RICH REPEAT RECEPTOR‐LIKE KINASE SUBFAMILY II
	(LRR-III)	stomata per cluster	9	LEUCINE‐RICH REPEAT RECEPTOR‐LIKE KINASE SUBFAMILY III
	(LRR-IV)	stomata per cluster	1	LEUCINE-RICH REPEAT PROTEIN FAMILY
	(LRR-VI-1)	stomata per cluster	9	LEUCINE-RICH REPEAT PROTEIN FAMILY
	(LRR-VI-2)	stomata per cluster	1	LEUCINE-RICH REPEAT RECEPTOR-LIKE KINASES
	(LRR-VII)	stomata per cluster	1	LEUCINE-RICH REPEAT PROTEIN FAMILY
	(LRR-VIII-1)	stomata per cluster	1	LEUCINE-RICH REPEAT PROTEIN FAMILY
	(LRR-VIII-2)	stomata distance	12	LEUCINE-RICH REPEAT PROTEIN FAMILY
	(LRR-XI)	stomata per cluster	1	LEUCINE-RICH REPEAT RECEPTOR-LIKE KINASES
	(MAP4K)	stomata per cluster	1	MITOGEN-ACTIVATED PROTEIN KINASE KINASE KINASE KINASE 4
	(PEK)	stomatal density	5	CONSTITUTIVE PHOTOMORPHOGENIC 1
	(PIG-O)-like	stomatal density	5	ALKALINE-PHOSPHATASE-LIKE FAMILY PROTEIN
	(RLCK-IXb)	stomata distance	12	RECEPTOR-LIKE CYTOPLASMIC KINASES
	(RLCK-VIIa)	stomata per cluster	1	RECEPTOR-LIKE CYTOPLASMIC KINASES
	(RLCK-X)	stomata per cluster	1	RECEPTOR-LIKE CYTOPLASMIC KINASES
	(RLCK-XI)	stomata distance	12	RECEPTOR-LIKE CYTOPLASMIC KINASES
	(SPP)	stomata distance	12	SIGNAL PEPTIDE PEPTIDASE
	(URK-1)	stomata per cluster	1	URIDINE KINASE
	DGL1	stomata per cluster	1	DOLICHYL-DIPHOSPHOOLIGOSACCHARIDE-PROTEIN GLYCOSYLTRANSFERASE 48KDA SUBUNIT FAMILY PROTEIN
	IMP1	stomata distance	12	MITOCHONDRIAL INNER MEMBRANE PROTEASE SUBUNIT 1
	class tau glutathione S-transferase	stomata distance	12	CLASS TAU GLUTATHIONE S-TRANSFERASE
	SNF1-related SnRK1 kinase complex.regulatory subunit gamma	stomata per cluster	9	SNF1-RELATED PROTEIN KINASE (SNRK) REGULATORY SUBUNIT GAMMA-1
	PPM/PP2C Mn/Mg-dependent phosphatase families.clade D phosphatase	stomata per cluster	1	PPM-TYPE PHOSPHATASE DOMAIN/PROTEIN PHOSPHATASE 2C
Environment response	(PLP)	stomata per cluster	9	UV-A/BLUE LIGHT.PLP-MEDIATED PHOTOPERCEPTION.PHOTORECEPTOR (PAS LOV PROTEIN B)
	phototropin photoreceptor	stomata per cluster	1	PHOTOTROPIN 2
	COP1	stomatal density	5	CONSTITUTIVE PHOTOMORPHOGENIC 1
	ARL8	stomata per cluster	1	ADP-RIBOSILATION FACTOR-LIKE 8
	XLG	stomata per cluster	1	EXTRA-LARGE G-PROTEIN 1
Cellular signalling	(BDR)	stomata per cluster	1	BOUNDARY OF ROP DOMAIN
	(FLZ)	stomata distance	12	MEDIATOR OF ABA-REGULATED DORMANCY1
	(ITPK)	stomata per cluster	1	INOSITOL 1,3,4-TRISPHOSPHATE 5/6-KINASE
	(PI4K-gamma)	stomata per cluster	1	PHOSPHOINOSITIDE 4-KINASE GAMMA 4
	(PRONE)	stomata per cluster	1	ROP (RHO OF PLANTS) GUANINE NUCLEOTIDE EXCHANGE FACTOR 14
	(ROP)	stomata per cluster	1	RAC-LIKE 3 / RHO-RELATED PROTEIN FROM PLANTS 6
	type-I inositol-polyphosphate 5-phosphatase	stomata per cluster	1	INOSITOL(1,4,5)P3 5-PHOSPHATASE II/ MYO-INOSITOL POLYPHOSPHATE 5-PHOSPHATASE 2
	type-II inositol-polyphosphate 5-phosphatase	stomatal density	5	TYPE I INOSITOL POLYPHOSPHATE 5-PHOSPHATASE 13
	SnRK1 protein kinase complex.regulatory subunit gamma	stomata per cluster	9	SNF1-RELATED PROTEIN KINASE (SNRK) REGULATORY SUBUNIT GAMMA-1
Photosynthesis	(CbbY)	stomata per cluster	1	CBBY HOMOLOG
	HCF244	stomata per cluster	1	HIGH CHLOROPHYLL FLUORESCENCE PHENOTYPE 244
	PGRL1-like	stomata per cluster	1	PGR5-LIKE PROTEIN 1A, CHLOROPLASTIC
	PsaH	stomata distance	12	PHOTOSYSTEM I SUBUNIT H2
	ndhA-specific mRNA splicing factor	stomatal density	5	PENTATRICOPEPTIDE REPEAT 66
	glutamate-glyoxylate transaminase	stomata per cluster	9	GLUTAMATE:GLYOXYLATE AMINOTRANSFERASE
Phytohormone regulation	(NRT1/PTR)	stomata per cluster	9	ABA-IMPORTING TRANSPORTER 1/ NITRATE TRANSPORTER 1:2
	(AIT)	stomata per cluster	9	ABA-IMPORTING TRANSPORTER 1/ NITRATE TRANSPORTER 1:2
	(EBF)	stomata per cluster	1	EIN3 (ETHYLENE-INSENSITIVE3)-BINDING F BOX PROTEIN 1
	(NPR3|4)	stomatal density	5	NPR1 (NONEXPRESSER OF PR GENES 1)-LIKE PROTEIN 3
	(PINOID)	stomatal density	5	PROTEIN KINASE PINOID/ ABRUPTUS
	(RGFR)-like	stomata per cluster	1	LRR RECEPTOR-LIKE SERINE/THREONINE-PROTEIN KINASE
	Aux/IAA	stomata distance	12	PHYTOCHROME-ASSOCIATED PROTEIN 1
	PYL/RCAR	stomata per cluster	1	PYR1 (PYRABACTIN RESISTANCE 1)-LIKE 1/ RCR12
	abscisic acid hydroxylase	stomata per cluster	1	CYTOCHROME P450, FAMILY 707, SUBFAMILY A, POLYPEPTIDE 4
	A-type ARR response negative regulator	stomata per cluster	9	RESPONSE REGULATOR 8/ RESPONSE REGULATOR 3
	indole-3-acetic acid-amido synthetase	stomata per cluster	1	AUXIN UPREGULATED 3

## Sheet: Supplement Table 5
Supplemental table 5. Significant QTLs for stomatal traits with co-variants for leaf anatomy and physiology traits
Phenotype	Linkage Group	Position	LOD	%var	Confidence interval (low)	Confidence interval (high)	Additive covariates
stomata density	5	497.408	3.15061	7.46552	468.802	510.713	No covariate
		497.408	3.26264	7.72046	468.802	510.713	SLA
		497.408	3.20506	7.58951	468.802	510.713	Spongy-Depth
		497.408	3.16043	7.48787	468.802	510.713	Palisade-Depth
		497.408	3.13989	7.44107	468.802	510.713	Meso-Depth
		497.408	3.03878	7.21031	468.802	510.713	Amax leaf
		497.408	3.17108	7.51214	468.802	510.713	Leaf Area
cluster length	5	576.952	3.17188	7.51397	539.983	604.054	SLA
		576.952	3.18389	7.54131	539.983	604.054	Amax
stomata per cluster_leaf tip	1	328.804	3.15269	7.47025	13.8042	1095.69	No covariate
		327.804	3.56099	8.39599	13.8042	1095.69	SLA
		328.804	3.00996	7.14445	13.8042	1095.69	Spongy-Depth
		326.804	3.15627	7.47841	13.8042	1095.69	Palisade-Depth
		328.804	3.13042	7.41948	13.8042	1095.69	Meso-Depth
		329.804	3.18612	7.5464	13.8042	1095.69	Leaf Area
stomata per cluster_leaf right	1	335.508	3.26893	7.73474	14.8042	1199.86	No covariate
		335.508	3.40897	8.05239	303.312	1089.69	Spongy-Depth
		335.508	3.31624	7.84218	303.312	1093.69	Palisade-Depth
		335.508	3.47374	8.19894	303.312	1199.86	Meso-Depth
		335.508	3.27511	7.74878	14.8042	1199.86	Leaf Area
		335.508	3.14574	7.45441	14.8042	1200.86	Amax leaf
stomata per cluster – leaf left	9	4456.47	3.01059	7.14589	4338.82	4481.14	No covariate
		4456.47	3.06895	7.27924	4338.82	4481.14	Palisade-Depth
		4456.47	3.0697	7.28094	4338.82	4481.14	Meso-Depth
		4456.47	3.43331	8.1075	4428.14	4481.14	Leaf Area
		4456.47	3.3256	7.86343	4428.14	4481.14	Amax leaf
clustered_leaf left	9	3245.08	3.46297	8.17459	3226.51	3283.88	SLA
stomatal distance_leaf petiole	12	351.842	3.0251	7.17905	231.812	802.59	No covariate
		282.758	3.24599	7.68261	246.619	802.59	Spongy-Depth
		282.758	3.14017	7.44173	192.807	931.698	Palisade-Depth
2 stomata cluster_leaf petiole	12	330.427	3.4462	8.13666	224.751	997.542	SLA
		284.047	3.01969	7.16669	224.751	997.542	Spongy-Depth
		330.427	3.02447	7.17761	227.148	997.542	Amax leaf
clustered_leaf tip	11	726	3.02309	7.17446	698.259	2068.33	SLA
	13	171	3.09082	7.32916	154.565	1039.54	SLA

## Sheet: Supplemental Table 6
Supplemental table 6. Begonia candidates identified in stomatal traits wiith leaf anatomy co-variant.
Functional classification	Candidate Protein/ (Protein Family)	QTLs - leaf anatomy covariant (SLA)	Linkage group	Arabidopsis thaliana ortholog (BLAST Query cover >90%)
Transcription factors	(BBX-CO)	clustered	11	ZINC FINGER PROTEIN CONSTANS-LIKE 5
	(BBX-CO)	clustered	13	ZINC FINGER PROTEIN CONSTANS-LIKE 9
	(BET/GTE)	clustered	13	GLOBAL TRANSCRIPTION FACTOR GROUP E GTE10
	(BET/GTE)	clustered	13	GLOBAL TRANSCRIPTION FACTOR GROUP E GTE7
	(BSD)	clustered	13	BSD DOMAIN CONTAINING PROTEIN
	(BZR)	cluster length	5	BRI1 EMS SUPPRESSOR 1 (BES1)/ BRASSINAZOLE RESISTANT 1 (BZR1) HOMOLOG PROTEIN 4
	(C2H2-ZF)	clustered	13	C2H2-LIKE ZINC FINGER PROTEINS
	(C2H2-ZF)	clustered	9	C2H2-LIKE ZINC FINGER PROTEINS
	(CAMTA)	clustered	13	CALMODULIN-BINDING TRANSCRIPTION ACTIVATORS
	(ERF)	clustered	13	ETHYLENE RESPONSE FACTOR
	(GARP)	clustered	11	GARP (GOLDEN2, ARR-B, PSR1) FAMILY PROTEIN
	(GeBP)	clustered	13	GLABROUS1 ENHANCER-BINDING PROTEINS
	(HSF)	cluster length	5	HEAT SHOCK FACTORS
	(MADS/AGL)	clustered	11	K-BOX REGION AND MADS-BOX TRANSCRIPTION FACTOR FAMILY PROTEIN
	(MYB)	clustered	13	MYB DOMAIN PROTEIN 4R1
	(MYB)	clustered	11	MYB DOMAIN PROTEINS
	(MYB)	cluster length	5	MYB DOMAIN PROTEINS
	(MYB-related)	clustered	13	MYB-RELATED PROTEINS
	(MYB-related)	clustered	13	MYB TRANSCRIPTION FACTOR LHY (LATE ELONGATED HYPOCOTYL)/CCA1 (CIRCADIAN CLOCK ASSOCIATED 1) -LIKE 1
	(NAC)	cluster length	5	NAC [NO APICAL MERISTEM (NAM)
	(NAC)	clustered	13	NAC [NO APICAL MERISTEM (NAM), ARABIDOPSIS TRANSCRIPTION ACTIVATION FACTOR (ATAF), CUP-SHAPED COTYLEDON (CUC)] SUPERFAMILY
	(NAC)	clustered	11	NAC [NO APICAL MERISTEM (NAM), ARABIDOPSIS TRANSCRIPTION ACTIVATION FACTOR (ATAF), CUP-SHAPED COTYLEDON (CUC)] SUPERFAMILY
	(PHD)	cluster length	5	ACYL-COA N-ACYLTRANSFERASE WITH RING/FYVE/PHD-TYPE ZINC FINGER PROTEIN
	(SBP)	clustered	13	SQUAMOSA PROMOTER-BINDING PROTEIN-LIKE FAMILY
	(Sigma)	clustered	13	ECF RNA POLYMERASE SIGMA-E FACTOR
	(TCP)	clustered	11	TEOSINTE BRANCHED1/ CYCLOIDEA/PROLIFERATING CELL FACTORS
	(TIFY)	clustered	11	JASMONATE-ZIM-DOMAIN PROTEINS
	(WOX)	clustered	13	WUSCHEL-RELATED HOMEOBOX TRANSCRIPTION FACTORS
	(WRKY)	clustered	11	WRKY DNA-BINDING PROTEIN
	(WRKY)	clustered	9	WRKY DNA-BINDING PROTEIN
	(bHLH)	cluster length	5	PHYTOCHROME INTERACTING FACTORS
	(SPCH)	clustered	13	SPEECHLESS
	(bHLH)	clustered	13	BASIC LOOP-HELIX-LOOP PROTEIN FAMILY
	(bZIP)	clustered	13	BASIC-LEUCINE ZIPPER TRANSCRIPTION FACTOR FAMILY PROTEIN
	(mTERF)	clustered	13	MITOCHONDRIAL TRANSCRIPTION TERMINATION FACTOR FAMILY PROTEIN
	Pol I-V shared regulatory components.subunit 4	clustered	11	RNA POLYMERASE II SUBUNIT B4
	GRF	clustered	11	GROWTH-REGULATING FACTOR
	GRF	clustered	13	GROWTH-REGULATING FACTOR
	SNAPC4	clustered	13	MYB DOMAIN PROTEINS
	TAC15	clustered	13	PLASTID TRANSCRIPTIONALLY ACTIVE 15
Vesicle traficking	(p24-beta)	cluster length	5	TRANSMEMBRANE EMP24 DOMAIN-CONTAINING PROTEIN P24DELTA SUBFAMILY PROTEIN
	(p24-beta)	clustered	13	TRANSMEMBRANE EMP24 DOMAIN FAMILY
	(p24-delta)	cluster length	5	TRANSMEMBRANE EMP24 DOMAIN-CONTAINING PROTEIN P24DELTA SUBFAMILY PROTEIN
	GTPase	cluster length	5	A-CLASS RAB GTPASE
	VPS51/UNH	clustered	11	VPS51/VPS67 FAMILY (COMPONENTS OF VESICULAR TRANSPORT) PROTEIN
	Qb-type SNARE components.VTI-group component	cluster length	5	VESICLE TRANSPORT V-SNARE 13
Protein translocation	(Toc90|Toc120|Toc132|Toc159)	clustered	11	TRANSLOCASE OF CHLOROPLAST COMPLEXES
Solute transport	(ACA)	clustered	13	CALCIUM-TRANSPORTING ATPASES
	(AZT)	clustered	13	TONOPLAST MONOSACCHARIDE TRANSPORTER2
	(CHX)	clustered	13	CATION/H+ EXCHANGER 23
	(Fabaceae-N70)	clustered	13	MFS SUPERFAMILY.ANION TRANSPORTER
	(NAT)	clustered	9	NUCLEOBASE CATION SYMPORTER-2 FAMILY
	(NiCoT)	clustered	13	HIGH-AFFINITY NICKEL-TRANSPORT FAMILY PROTEIN
	(PIP)	clustered	13	PLASMA MEMBRANE INTRINSIC PROTEIN 2
	(QUAC/ALMT)	clustered	13	ALUMINUM-ACTIVATED MALATE TRANSPORTER 9
	(SLAC)	clustered	13	SLOW ANION CHANNEL-ASSOCIATED 1
	(SWEET)	clustered	13	SUGAR EFFLUX TRANSPORTER
	(TCR)	clustered	13	H + ANTIPORTER FAMILY 1
	(VHP1)	cluster length	5	VACUOLAR H+-PYROPHOSPHATASE/ PROTON-TRANSLOCATING PYROPHOSPHATASE
	ABC1 family.subfamily ABCB transporter	clustered	13	ABC TRANSPORTER B FAMILY MEMBER 28
Protein Modification	(AGC-VIII)	clustered	11	AGC (CAMP-DEPENDENT, CGMP-DEPENDENT AND PROTEIN KINASE C) KINASE FAMILY PROTEIN
	(CDK9)	cluster length	5	CYCLIN-DEPENDENT KINASE C-2 C
	(CtpA)	cluster length	5	PEPTIDASE S41 FAMILY PROTEIN
	(DYRK)	clustered	13	DUAL-SPECIFICITY TYROSINE-PHOSPHORYLATION-REGULATED KINASE
	(ICP55)	cluster length	5	NTERMEDIATE CLEAVING PEPTIDASE 55
	(L-lectin)	clustered	13	CONCANAVALIN A-LIKE LECTIN PROTEIN KINASE FAMILY PROTEIN
	(LRR-I)	clustered	9	LEUCINE‐RICH REPEAT RECEPTOR‐LIKE KINASE SUBFAMILY I
	(LRR-III)	clustered	11	LEUCINE‐RICH REPEAT RECEPTOR‐LIKE KINASE SUBFAMILY III
	(LRR-III)	clustered	13	LEUCINE‐RICH REPEAT RECEPTOR‐LIKE KINASE SUBFAMILY III
	(LRR-V)	cluster length	5	LEUCINE‐RICH REPEAT RECEPTOR‐LIKE KINASE SUBFAMILY V
	(MAP3K-RAF)	clustered	11	PB1 DOMAIN-CONTAINING PROTEIN TYROSINE KINASE
	(MAP3K-RAF)	clustered	13	ACT-LIKE PROTEIN TYROSINE KINASE FAMILY PROTEIN
	(PIKK)	clustered	13	PHOSPHATIDYLINOSITOL 3-KINASE-RELATED KINASES
	(Parvulin)	clustered	11	FKBP-LIKE PEPTIDYL-PROLYL CIS-TRANS ISOMERASE FAMILY PROTEIN
	(RLCK-V)	clustered	13	RECEPTOR-LIKE CYTOPLASMIC KINASES
	(RLCK-VI)	clustered	11	RECEPTOR-LIKE CYTOPLASMIC KINASES
	(RLCK-VIIa)	clustered	13	RECEPTOR-LIKE CYTOPLASMIC KINASES
	(SnRK3)	clustered	11	CBL-INTERACTING SERINE/THREONINE-PROTEIN KINASE 21
	(ULK)	2 stomata cluster	12	PUTATIVE SERINE/THREONINE-PROTEIN KINASE RUNKEL ULK-ULK4 FAMILY
	PEN2	clustered	11	PRESENILIN ENHANCER 2
	S-acyltransferase	clustered	11	S-ACYLTRANSFERASE
	S-transferase	clustered	13	S-TRANSFERASE
	SNF1-related SnRK1 kinase complex.regulatory subunit gamma	clustered	13	SNF1-RELATED PROTEIN KINASE (SNRK) REGULATORY SUBUNIT GAMMA-1
	MAP-kinase phosphatase	clustered	13	DUAL SPECIFICITY PROTEIN PHOSPHATASE 1
Environment Response	(ADO)	clustered	11	ADAGIO PROTEIN 2
	(ALD1)	clustered	13	AGD2-LIKE DEFENSE RESPONSE PROTEIN 1
	(CEBiP)	clustered	13	LYSM DOMAIN-CONTAINING GPI-ANCHORED PROTEIN 2
	(CSD)	clustered	13	COLD SHOCK PROTEIN 1
	(ERN1)	clustered	13	ETHYLENE-RESPONSIVE TRANSCRIPTION FACTOR ERN1
	(PHY)	cluster length	5	PHYTOCHROME E
	(PIF)	cluster length	5	PHYTOCHROME INTERACTING FACTOR 3
	(SNI1)	cluster length	5	NEGATIVE REGULATOR OF SYSTEMIC ACQUIRED RESISTANCE
	(TOM1)	stomata per cluster	9	TOBAMOVIRUS MULTIPLICATION PROTEIN 3
Cellular Signalling	(FLZ)	cluster length	5	MEDIATOR OF ABA-REGULATED DORMANCY1/ FCS-LIKE ZINC FINGER 9
	(RBK/RRK)	clustered	11	ROP BINDING PROTEIN KINASES 1
	(REVEILLE)	clustered	13	REVEILLE 8
	(RopGAP)	clustered	11	RHO GTPASE ACTIVATING PROTEIN WITH PAK-BOX/P21-RHO-BINDING DOMAIN-CONTAINING PROTEIN
	(TCP20)	clustered	11	TEOSINTE BRANCHED 1, CYCLOIDEA, PCF (TCP)-DOMAIN FAMILY PROTEIN 20
	(XCP)	clustered	13	XYLEM CYSTEINE PEPTIDASE 1
	(YAK1)	clustered	13	DUAL SPECIFICITY PROTEIN KINASE YAK1
	TOR	clustered	13	SERINE/THREONINE-PROTEIN KINASE TOR (TARGET OF RAPAMYCIN)
	SnRK1 protein kinase complex.regulatory subunit gamma	clustered	13	SNF1-RELATED PROTEIN KINASE (SNRK) REGULATORY SUBUNIT GAMMA-1
	heterotrimeric G-protein complex.component gamma	clustered	11	GUANINE NUCLEOTIDE-BINDING PROTEIN SUBUNIT GAMMA
Photosynthesis	LHCq	clustered	11	CHLOROPHYLL A-B BINDING FAMILY PROTEIN
	fructose 1,6-bisphosphate aldolase	clustered	11	FRUCTOSE 1,6-BISPHOSPHATE ALDOLASE
Phytohormone regulation	(BES/BZR)	cluster length	5	BRI1 EMS SUPPRESSOR 1 (BES1)/BRASSINAZOLE RESISTANT 1 (BZR1) HOMOLOG 4
	Gibberellin 20-oxidase	clustered	13	GIBBERELLIN 20 OXIDASE 2
	JAZ	clustered	11	JASMONATE-ZIM-DOMAIN PROTEIN 1
	(GASA)	clustered	13	GIBBERELLIC ACID-STIMULATED ARABIDOPSISGENE FAMILY
	TIR1/AFB	clustered	11	TRANSPORT INHIBITOR RESPONSE 1 AND AUXIN SIGNALING F-BOX PROTEINS
